# Supplementary material for: No task specialization among helpers in Damaraland mole-rats
Source: Anim Behav. 2018 Sep;143:9–24. doi: 10.1016/j.anbehav.2018.07.004 (PMC6147050; doi:10.1016/j.anbehav.2018.07.004)
Supplement: Multimedia component 1 [file mmc1.zip]

Archive with 1 entries (1 files):
- Thorley_TaskSpecialisation_RCode.R
