# Supplementary material for: No task specialization among helpers in Damaraland mole-rats
Source: Anim Behav. 2018 Sep;143:9–24. doi: 10.1016/j.anbehav.2018.07.004 (PMC6147050; doi:10.1016/j.anbehav.2018.07.004)
Supplement: Multimedia component 1 [file mmc1.zip › Thorley_TaskSpecialisation_RCode.R]

### R SCRIPT TO REPRODUCE ANALYSES IN "NO TASK SPECIALISATION IN DAMARALAND MOLE-RAT HELPERS" ###
# Author: Jack Thorley
# Last Updated: 8th May 2018
# Email: jackthorley1@gmail.com/jbt27@cam.ac.uk


# PURPOSE: 
# In total weI will run 3 models on males and 3 models on females ###
# The first model - will only be an intercept-only MMBM model with a random effect specified at the level of the individual
# The second model - an intercept-only model with various fixed effects and a random effect at the level of individual
# The third model - the third model will build upon model two and have additional random effects at the level of the scan, group and litter

#setwd() # specify file path

# load required libraries
library(rstan)
library(rethinking)
library(ggplot2)
library(dplyr)
library(magrittr)
library(ReporteRs)
rstan_options(auto_write = TRUE)
detectCores()  # how many cores should r be run on
options(mc.cores = parallel::detectCores())

## Import the base dataframe containing information from males and females together 
d <- read.csv("Thorley_DMRTaskSpecialisation.csv", header = TRUE) 

# Note: the overall behavioural dataset was prohibitively large to run on a standard laptop. So, to make the computing manageable, 
# we decided to use 10 scans per individual across their life, 
# keeping the first and last scan in order to maximise the range of data within individuals, and randomising across the intervening scans 
# the following code performed this task

#  y <- unique(d[,c("animalID", "scanref")]) %>% 
#  group_by(animalID) %>% 
#  summarise(n()) %>% 
#  data.frame()
#names(y) <- c("animalID", "n")  ; mean(y[,2]) 

#d <- subset(d, animaldID %in% y$animalID[y$n > 10])

#l1 <- list()
#a <- unique(d$animalID)

#for (i in 1:length(a)) {
#  print(i)
#  x <- sort(unique(subset(d, animalID == a[i])$scanref))
  
#  low <- x[1]
#  high <- x[length(x)]
#  other <- sample(x[2:length(x) -1 ], 8)
#  x2 <- c(low, other, high)
#  l1[[i]] <- subset(d, animalID == a[i] & scanref %in% x2)
#}

#d <- do.call(rbind, l1)
df <- subset(d, sex == "F")  ; dim(df) # n = 117296 rows for females
dm <- subset(d, sex == "M")  ; dim(dm) # n = 108206 rows for males

# Prior to running the models, the reference behaviour is set to resting, which needs to be alphabetically last.
levels(df$response)[levels(df$response) == "REST"] <- "Z"
levels(dm$response)[levels(dm$response) == "REST"] <- "Z"

# Convert the required information that must be fed in to the stan models. This requires an index for all the random effects. 
# stan also requires the random effects to run as sequential integers- the coerce_index function in rethinking package achieves this
Nf <- nrow(df)                              # Number of observations females
df$y <- coerce_index(df$response)           # Renaming response variable females
df$scan_id <- coerce_index(df$scanref)      # Index of observed scans (random effect)
df$id <- coerce_index(df$animalID)          # Index of observed females
df$group_id <-  coerce_index(df$groupref)   # Index of observed males' groups
df$litter_id <-  coerce_index(df$litterref) # Index of observed males' LitterRefs 

K <- max(df$y)                              # Number of response categories #(n = 6)
N_scanf <- max(df$scan_id)                  # Number of observed scans (418)
N_idf <- max(df$id)                         # Number of observed females (60)
N_groupf <- max(df$group_id)                # Number of groups (female dataset) (31)
N_litterf <- max(df$litter_id)              # Number of litters (female dataset) (43)

# female fixed effects of interest: standardised before model fitting
df$age_z <- (df$age-mean(df$age))/sd(df$age) 
df$age_zq <-df$age_z^2 
df$age_zt <-df$age_z^3 
df$groupsize_z <- (df$groupsize-mean(df$groupsize))/sd(df$groupsize) 
df$groupsize_zq <-df$groupsize_z^2 
df$residmass_z <- (df$residmass-mean(df$residmass))/sd(df$residmass)
df$pupspresent <- ifelse(df$pupspresent == "0", 0, 1)

# do the same for males
Nm <- nrow(dm)                                
dm$y <- coerce_index(dm$response)             
dm$scan_id <- coerce_index(dm$scanref)      
dm$id <- coerce_index(dm$animalID)           
dm$group_id <-  coerce_index(dm$groupref)    
dm$litter_id <-  coerce_index(dm$litterref)  

K <- max(dm$y)
N_scanm <- max(dm$scan_id)                   # Number of observed scans (363)
N_idm <- max(dm$id)                          # Number of observed males (56)
N_groupm<- max(dm$group_id)                  # Number of groups males (25)
N_litterm<- max(dm$litter_id)                # Number of litters males (37)

dm$age_z <- (dm$age-mean(dm$age))/sd(dm$age) 
dm$age_zq <-dm$age_z^2                          
dm$age_zt <- dm$age_z^3
dm$groupsize_z <- (dm$groupsize-mean(dm$groupsize))/sd(dm$groupsize) 
dm$groupsize_zq <- dm$groupsize_z^2
dm$residmass_z <- (dm$residmass-mean(dm$residmass))/sd(dm$residmass) 
dm$pupspresent <- ifelse(dm$pupspresent == "0", 0, 1)
 
#################################################################################################
# Data lists
# in the call to STAN, there is "data" argument, which calls for a list of data to be used.#
# what follows are the data lists for each of the  models that we will implement in this script.
# Note that we use suffixes to distinguish our models To reiterate...
# (mod1) is used for the model with only individual-level random effects
# (mod2) is used for models with random effects at the level of the individual, AND all the FIXED effects
## (mod3) is used for models with random effects at the level of the individual, the scan, the group, and the litter, AND all the FIXED effects
####################################################################################################


dat_list_mod1_f <- list(
    K = K,                    # no. of response categories
    N = Nf,                   # no. of observations
    N_id = N_idf,             # number of observed individuals
    y = df$y,                 # response variable
    id = df$id                # index of observed individuals 
)

dat_list_mod1_m <- list(
    K = K,   
    N = Nm,   
    N_id = N_idm,   
    y = dm$y,    
    id = dm$id    
 )

dat_list_mod2_f <- list(
  K = K,                           
  N = Nf,                          
  N_id = N_idf,                    
  y = df$y,                        
  id = df$id,                      
  age_z = df$age_z,                # fixed effects from here on
  age_zq = df$age_zq,
  age_zt = df$age_zt, 
  groupsize_z = df$groupsize_z,
  groupsize_zq = df$groupsize_zq,
  residmass_z = df$residmass_z,
  pupspresent = df$pupspresent
)

dat_list_mod2_m <- list(
  K = K,   
  N = Nm, 
  N_id = N_idm,  
  y = dm$y,    
  id = dm$id ,   
  age_z = dm$age_z, 
  age_zq = dm$age_zq,
  age_zt = dm$age_zt, 
  groupsize_z = dm$groupsize_z,
  groupsize_zq = dm$groupsize_zq,
  residmass_z = dm$residmass_z,
  pupspresent = dm$pupspresent
)

dat_list_mod3_f <- list(
    K = K,   
    N = Nf,   
    N_id = N_idf,   
    N_scan = N_scanf,   
    N_group = N_groupf,   
    N_litter = N_litterf, 
    y = df$y,   
    id = df$id,   
    scan_id = df$scan_id, 
    group_id = df$group_id,   
    litter_id = df$litter_id, 
    age_z = df$age_z,   
    age_zq = df$age_zq,
    age_zt = df$age_zt, 
    groupsize_z = df$groupsize_z,
    groupsize_zq = df$groupsize_zq,
    residmass_z = df$residmass_z,
    pupspresent = df$pupspresent
)

dat_list_mod3_m <- list(
    K = K,   
    N = Nm,   
    N_id = N_idm,   
    N_scan = N_scanm,  
    N_group = N_groupm,   
    N_litter = N_litterm,
    y = dm$y,       
    id = dm$id,   
    scan_id = dm$scan_id,
    group_id = dm$group_id,   
    litter_id = dm$litter_id,  
    age_z = dm$age_z,   
    age_zq = dm$age_zq,
    age_zt = dm$age_zt, 
    groupsize_z = dm$groupsize_z,
    groupsize_zq = dm$groupsize_zq,
    residmass_z = dm$residmass_z,
    pupspresent = dm$pupspresent
)

#######################################################################################################
# The call to STAN also requires model code. Using the same suffixes as above, we generate the model
# code for the three models (/sex), beginning by giving the data, distinguishing between integers and "real"
# continuous variables. Those variables coming from the data frame are appended with [N] in
# brackets to denote that there is a data point corresponding to each observation in our dataset.
#######################################################################################################

model_code_mod1_f <- "
data{
    int N;                              // the structure of the data provided in the data file
    int N_id;  
    int y[N];   
    int id[N];    
    int K; 
}


parameters{
    real a[K-1]; 		                    // intercepts for each behavior, minus ref 
    matrix[K-1,N_id] z_id;              // matrix of individual-level standardized random effects
    vector<lower=0>[K-1] sigma_id;      // stddev of ind-level random effects
    cholesky_factor_corr[K-1] L_Rho_id; // correlation matrix of ind-level random effects, Choleskey decomposition
}

transformed parameters{
    matrix[N_id,K-1] v_id;                                   // matrix of scaled random effects
    v_id = (diag_pre_multiply(sigma_id,L_Rho_id) * z_id)';   // transpose in this transformation
}

model{
		 // priors for intercepts, mean followed by standard deviation
	    a ~ normal(0,1);                                       // intercepts for each behaviour

    // hyper-priors
    to_vector(z_id) ~ normal(0,1);
    sigma_id ~ exponential(1);
    L_Rho_id ~ lkj_corr_cholesky(2);

	  // Likelihood function
    // This code sets up a function for each of the K-1 responses.
    // For each function (k), an intercept (a) is paramaterized along with 
    // a subject-level varying intercept (v_id). Use STAN's built-in categorical_logit function for multinomial logistic regression.
    for ( i in 1:N ) {
        vector[K] p;
        for ( k in 1:(K-1) ) 
            p[k] = a[k] + v_id[id[i],k];
        p[K] = 0;
        y[i] ~ categorical_logit( p );
    }
}

 // In this block, I generate the variance-covariance matrix of individual- and scan-level	
 // random effects for the K-1 responses. I then calculate the correlation between 
 // these effects, Rho_id  via a recomposition from the Cholesky matrix.
 // I also define a vector of length N for the log likelihood values, subsequently calling
 // STAN's categorical_logit_lpmf to generate the likelihood of each observation, conditional
 // on the model. Note that this step requires a repetition of the likelihood function, as above.

generated quantities{
    matrix[K-1,K-1] Rho_id;
    vector[N] log_lik;
    Rho_id = L_Rho_id * L_Rho_id';

    for ( i in 1:N ) {
        vector[K] p;
        for ( k in 1:(K-1) ) 
            p[k] = a[k] + v_id[id[i],k];
        p[K] = 0;
        log_lik[i] = categorical_logit_lpmf( y[i] | p );
    }
}
"

model_code_mod1_m <- model_code_mod1_f    # the same code for females applies to males

model_code_mod2_f <- "
data{
    int N;                            //  the structure of the data provided in the data file
    int N_id;
    int y[N];
    int id[N];
    real age_z[N];
    real age_zq[N];
    real age_zt[N];
    real groupsize_z[N];
    real groupsize_zq[N];
    real residmass_z[N];   
    real pupspresent[N];
    int K; 
}
parameters{
    real a[K-1];                     // intercepts for each behavior, minus reference category
    real bA[K-1];                   // fixed effect for age
    real bQ[K-1];                   
    real bT[K-1];                   
    real bG[K-1];                  
    real bGQ[K-1];                
    real bM[K-1];               
    real bP[K-1];                  
    
    matrix[K-1,N_id] z_id;              
    vector<lower=0>[K-1] sigma_id;      
    cholesky_factor_corr[K-1] L_Rho_id; 
}
transformed parameters{
    matrix[N_id,K-1] v_id;                                
    v_id = (diag_pre_multiply(sigma_id,L_Rho_id) * z_id)';    
}
model{
    
   
    a ~ normal(0,1);   // priors for 
    bA ~ normal(0,1);  // priors for fixed effects, mean followed by standard deviation
    bQ ~ normal(0,1); 
    bT ~ normal(0,1);
    bG ~ normal(0,1);
    bGQ ~ normal(0,1);
    bM ~ normal(0,1);
    bP ~ normal(0,1);

    // hyper-priors
    to_vector(z_id) ~ normal(0,1);
    sigma_id ~ exponential(1);
    L_Rho_id ~ lkj_corr_cholesky(2);

    // likelihood
    for ( i in 1:N ) {
        vector[K] p;
        for ( k in 1:(K-1) ) 
            p[k] = a[k] + bA[k] * age_z[i] + bQ[k] * age_zq[i] + bT[k] * age_zt[i] + bG[k] * groupsize_z[i] + bGQ[k] * groupsize_zq[i] + bM[k] * residmass_z[i] + bP[k] * pupspresent[i] +
        v_id[id[i],k];
        p[K] = 0;
        y[i] ~ categorical_logit( p );
    }
}

generated quantities{
    matrix[K-1,K-1] Rho_id;
    vector[N] log_lik;
    Rho_id = L_Rho_id * L_Rho_id';

     for ( i in 1:N ) {
        vector[K] p;
        for ( k in 1:(K-1) ) 
             p[k] = a[k] + bA[k] * age_z[i] + bQ[k] * age_zq[i] + bT[k] * age_zt[i] + bG[k] * groupsize_z[i] + bGQ[k] * groupsize_zq[i] + bM[k] * residmass_z[i] + bP[k] * pupspresent[i] +
        v_id[id[i],k];
        p[K] = 0;
        log_lik[i] = categorical_logit_lpmf( y[i] | p );
    }
}
"

model_code_mod2_m <- model_code_mod2_f

model_code_mod3_f <- "
data{
    int N;     
    int N_id;
    int N_scan;
    int N_litter;
    int N_group;
    int y[N];
    int id[N];
    int scan_id[N];
    int group_id[N];
    int litter_id[N];
    real age_z[N];
    real age_zq[N];
    real age_zt[N];
    real groupsize_z[N];
    real groupsize_zq[N];
    real residmass_z[N];   
    real pupspresent[N];
    int K; 
}

parameters{
    real a[K-1]; 					 
    real bA[K-1];				  
    real bQ[K-1];				  
    real bT[K-1];              
    real bG[K-1];				  
    real bGQ[K-1];				 
    real bM[K-1];				 
    real bP[K-1];				  
    
    matrix[K-1,N_id] z_id;      		
    vector<lower=0>[K-1] sigma_id;   	
    cholesky_factor_corr[K-1] L_Rho_id; 
    
    matrix[K-1,N_scan] z_scan;      	
    vector<lower=0>[K-1] sigma_scan;   	
    cholesky_factor_corr[K-1] L_Rho_scan; 
    
    matrix[K-1,N_group] z_group;      		
    vector<lower=0>[K-1] sigma_group;   	
    cholesky_factor_corr[K-1] L_Rho_group; 
    
    matrix[K-1,N_litter] z_litter;      		
    vector<lower=0>[K-1] sigma_litter;   	
    cholesky_factor_corr[K-1] L_Rho_litter; 
}

transformed parameters{
    matrix[N_id,K-1] v_id;     					
    matrix[N_scan,K-1] v_scan;
    matrix[N_group,K-1] v_group;     					
    matrix[N_litter,K-1] v_litter;       					
    v_id = (diag_pre_multiply(sigma_id,L_Rho_id) * z_id)';  
    v_scan = (diag_pre_multiply(sigma_scan,L_Rho_scan) * z_scan)';   
    v_group = (diag_pre_multiply(sigma_group,L_Rho_group) * z_group)';
    v_litter = (diag_pre_multiply(sigma_litter,L_Rho_litter) * z_litter)';
}

model{
	// priors
	a ~ normal(0,1);
    bA ~ normal(0,1); 
    bQ ~ normal(0,1);
    bT ~ normal(0,1); 
    bG ~ normal(0,1); 
    bGQ ~ normal(0,1);
    bM ~ normal(0,1);
    bP ~ normal(0,1);

	// hyper-priors
    to_vector(z_id) ~ normal(0,1);
    sigma_id ~ exponential(1);
    L_Rho_id ~ lkj_corr_cholesky(2);
    to_vector(z_scan) ~ normal(0,1);
    sigma_scan ~ exponential(1);
    L_Rho_scan ~ lkj_corr_cholesky(2);
    to_vector(z_group) ~ normal(0,1);
    sigma_group ~ exponential(1);
    L_Rho_group ~ lkj_corr_cholesky(2);
    to_vector(z_litter) ~ normal(0,1);
    sigma_litter ~ exponential(1);
    L_Rho_litter ~ lkj_corr_cholesky(2);

    // Likelihood function
    for ( i in 1:N ) {
        vector[K] p;
        for ( k in 1:(K-1) ) 
            p[k] = a[k] + bA[k] * age_z[i] + bQ[k] * age_zq[i] + bT[k] * age_zt[i] + bG[k] * groupsize_z[i] +  bGQ[k] * groupsize_zq[i] + bM[k] * residmass_z[i] +  bP[k] * pupspresent[i] +
            v_id[id[i],k] + v_scan[scan_id[i],k] +  v_group[group_id[i],k] +  v_litter[litter_id[i],k];
        p[K] = 0;
        y[i] ~ categorical_logit( p );
    }
}

generated quantities{
    matrix[K-1,K-1] Rho_id;
    matrix[K-1,K-1] Rho_scan;
    matrix[K-1,K-1] Rho_group;
    matrix[K-1,K-1] Rho_litter;
    vector[N] log_lik;
    Rho_id = L_Rho_id * L_Rho_id';
    Rho_scan = L_Rho_scan * L_Rho_scan';
    Rho_group = L_Rho_group * L_Rho_group';
    Rho_litter = L_Rho_litter * L_Rho_litter';

    for ( i in 1:N ) {
        vector[K] p;
        for ( k in 1:(K-1) ) 
            p[k] = a[k] +  bA[k] * age_z[i] + bQ[k] * age_zq[i] + bT[k] * age_zt[i] + bG[k] * groupsize_z[i] +  bGQ[k] * groupsize_zq[i] + bM[k] * residmass_z[i] +  bP[k] * pupspresent[i] +
            v_id[id[i],k] + v_scan[scan_id[i],k] +  v_group[group_id[i],k] +  v_litter[litter_id[i],k];
        p[K] = 0;
        log_lik[i] = categorical_logit_lpmf( y[i] | p );
    }
}
"

model_code_mod3_m <- model_code_mod3_f  

############################################################################
# What follows is the call to STAN for each of the six models. Prior to the call, we define:
# (1) starting values for the fixed effects, 
# (2) the variance of the random effects for each of the K-1 responses
# (3) the variance-covariance matrix of the random effects for the K-1 responses, and
# (4) the unit-by-unit matrix of standardized random effects.
# In each case, we opt for uninformative starting values as per Koster and McElreath (2017), which are then indexed by the init object, that is supplied to the model call.
############################################################################

############################
# model 1 female: mod1_f

start_mod1_f <- list (      
	a = rep(0,K-1),           
	z_id = matrix(0,nrow=K-1,ncol=N_idf),   
	sigma_id = rep(1,K-1),    
	L_Rho_id = diag(K-1))

n_chains_mod1_f <- 3 
init_mod1_f <- list()
for ( i in 1:n_chains_i_f ) init_mod1_f[[i]] <- start_mod1_f

mfit_mod1_f <- stan (model_code=model_code_mod1_f, data=dat_list_mod1_f , chains=n_chains_mod1_f , cores= n_chains_mod1_f, warmup=500, iter=1000, init=init_mod1_f , control = list(adapt_delta = 0.95), verbose = TRUE)

mfit_mod1_f_out <- precis(mfit_mod1_f, depth = 2, prob = .95)   # 95% credible intervals are here specified
#write.csv(mfit_mod1_f_out@output, file = "MR_mfit.mod1.f.csv")
#save(mfit_mod1_f, file = "mfit_mod1_f.RData") # save the outputs of the model to avoid re-runs (big files)

#############################
# model 1 male: mod1_m

start_mod1_m <- list (      
	a = rep(0,K-1),           
	z_id = matrix(0,nrow=K-1,ncol=N_idm),    
	sigma_id = rep(1,K-1),    
	L_Rho_id = diag(K-1)     
)

n_chains_mod1_m <- 3 
init_mod1_m <- list()
for ( i in 1:n_chains_mod1_m ) init_mod1_m[[i]] <- start_mod1_m

mfit_mod1_m <- stan (model_code=model_code_mod1_m, data=dat_list_mod1_m , chains=n_chains_mod1_m , cores= n_chains_mod1_m, warmup=500, iter=1000, init=init_mod1_m , control = list(adapt_delta = 0.95), verbose = TRUE)


mfit_mod1_m_out <- precis(mfit_mod1_m, depth = 2, prob = .95)
#write.csv(mfit_mod1_m_out@output, file = "MR_mfit.mod1.m.csv")
#save(mfit_mod1_m, file = "mfit_mod1_m.RData") 

################################
#  model 2 females: mod2_f

start_mod2_f <- list (      
	a = rep(0,K-1),   
	bA = rep(0,K-1),
	bQ = rep(0,K-1),
    bT = rep(0,K-1),
	bG = rep(0,K-1),
	bGQ = rep(0,K-1),
	bM = rep(0,K-1),
	bP = rep(0,K-1), 

	z_id = matrix(0,nrow=K-1,ncol=N_idf), 
	sigma_id = rep(1,K-1),    
	L_Rho_id = diag(K-1)
)    
	
n_chains_mod2_f <- 3
init_mod2_f <- list()
for ( i in 1:n_chains_mod2_f ) init_mod2_f[[i]] <- start_mod2_f

mfit_mod2_f <- stan (model_code= model_code_mod2_f, data=dat_list_mod2_f , chains=n_chains_mod2_f , cores= n_chains_mod2_f , warmup=500, iter=1000, init=init_mod2_f , control = list(adapt_delta = 0.95))

mfit_mod2_f_out <- precis(mfit_mod2_f, depth = 2, prob = .95)
#rite.csv(mfit_mod2_f_out@output, file = "MR_mfit.mod2.f.csv")
#save(mfit_mod2_f, file = "mfit_mod2_f.RData") # 

###########################
# model 2 males: mod2_m

start_mod2_m <- list (      
  a = rep(0,K-1),   
  bA = rep(0,K-1),
  bQ = rep(0,K-1),
  bT = rep(0,K-1),
  bG = rep(0,K-1),
  bGQ = rep(0,K-1),
  bM = rep(0,K-1),
  bP = rep(0,K-1), 
  
  z_id = matrix(0,nrow=K-1,ncol=N_idm), 
  sigma_id = rep(1,K-1),    
  L_Rho_id = diag(K-1)
)    

n_chains_mod2_m <- 3
init_mod2_m <- list()
for ( i in 1:n_chains_mod2_m ) init_mod2_m[[i]] <- start_mod2_m

mfit_mod2_m <- stan (model_code= model_code_mod2_m, data=dat_list_mod2_m , chains=n_chains_mod2_m , cores= n_chains_mod2_m , warmup=500, iter=1000, init=init_mod2_m, control = list(adapt_delta = 0.95))

mfit_mod2_m_out <- precis(mfit_mod2_m, depth = 2, prob = .95)
#rite.csv(mfit_mod2_m_out@output, file = "MR_mfit.mod2.m.csv")
#save(mfit_mod2_m, file = "mfit_mod2_m.RData") # 

############################
# model 3 females: mod3_f

start_mod3_f <- list (      
	a = rep(0,K-1),   
	bA = rep(0,K-1),
	bQ = rep(0,K-1),
    bT = rep(0,K-1),
	bG = rep(0,K-1),
	bGQ = rep(0,K-1),
	bM = rep(0,K-1),
	bP = rep(0,K-1), 

	z_id = matrix(0,nrow=K-1,ncol=N_idf), 
	sigma_id = rep(1,K-1),    
	L_Rho_id = diag(K-1),     
	z_scan = matrix(0,nrow=K-1,ncol=N_scanf),
	sigma_scan = rep(1,K-1),  
	L_Rho_scan = diag(K-1),      
	z_group = matrix(0,nrow=K-1,ncol=N_groupf),
	sigma_group = rep(1,K-1),  
	L_Rho_group = diag(K-1),   
	z_scan = matrix(0,nrow=K-1,ncol=N_litterf),
	sigma_litter = rep(1,K-1),  
	L_Rho_litter = diag(K-1)    
)

n_chains_mod3_f <- 3
init_mod3_f <- list()
for ( i in 1:n_chains_mod3_f ) init_mod3_f[[i]] <- start_mod3_f

mfit_mod3_f <- stan(model_code=model_code_mod3_f, data=dat_list_mod3_f , chains=n_chains_mod3_f , cores= n_chains_mod3_f , warmup=500, iter=1000, init=init_mod3_f , control = list(adapt_delta = 0.95))

mfit_mod3_f_out <- precis(mfit_mod3_f, depth = 2, prob = .95)
#write.csv(mfit_mod3_f_out@output, file = "MR_mfit.mod3.f.csv")
#save(mfit_mod3_f,  file = "mfit_mod3_f.RData") # 

###########################
# model 3 males: mod3_m

start_mod3_m <- list (    
	a = rep(0,K-1),   
	bA = rep(0,K-1),
	bQ = rep(0,K-1),
    bT = rep(0,K-1),
	bG = rep(0,K-1),
	bGQ = rep(0,K-1),
	bM = rep(0,K-1),
	bP = rep(0,K-1), 

	z_id = matrix(0,nrow=K-1,ncol=N_idm), 
	sigma_id = rep(1,K-1),    
	L_Rho_id = diag(K-1),     
	z_scan = matrix(0,nrow=K-1,ncol=N_scanm),
	sigma_scan = rep(1,K-1),  
	L_Rho_scan = diag(K-1),      
	z_group = matrix(0,nrow=K-1,ncol=N_groupm),
	sigma_group = rep(1,K-1),  
	L_Rho_group = diag(K-1),   
	z_scan = matrix(0,nrow=K-1,ncol=N_litterm),
	sigma_litter = rep(1,K-1),  
	L_Rho_litter = diag(K-1)    
)

n_chains_mod3_m <- 3
init_mod3_m <- list()
for ( i in 1:n_chains_mod3__m ) init_mod3_m[[i]] <- start_mod3_m

mfit_mod3_m <- stan(model_code=model_code_mod3_m, data=dat_list_mod3_m , chains=n_chains_mod3_m , cores= n_chains_mod3_m , warmup=500, iter=1000, init=init_mod3_m , control = list(adapt_delta = 0.95))

mfit_mod3_m_out <- precis(mfit_mod3_m, depth = 2, prob = .96)
#write.csv(mfit_mod3_m_out@output, file = "MR_mfit.mod3.m.csv")
#save(mfit_mod3_m, file = "mfit_mod3_m.RData") # 

###########
## Model comparison using WAIC
## Employing the compare function from the rethinking package, we compare the fit of our three models for each sex 
## Using the Watanabe-Akaike information criterion. Note that this is more for illustrative purposes in this paper than for strict model comparisons.
############

#load(file.choose()) # load the appropriate model outputs in turn

models.f <- compare (mfit_mod1_f, mfit_mod2_f, mfit_mod3_f)
models.m <- compare (mfit_mod1_m, mfit_mod2_m, mfit_mod3_m)
plot(models.m)
plot(models.f)

############
# We first check the model fitting of each of the  models by checking the mixing of the chains for each of the parameters and checking the convergence of model parameters; 
#the traceplot function and the extract function respectively from the rethinking package. 
#We then extract the important information and visualise the random effects correlations (Section A), before going on to the fixed effects in section B 

## SECTION A - Within-individual correlation plots

################
#model 1 females: mfit_mod1_f [within-individual correlation plots]
#################
#load("mfit_mod1_f.RData")   # load the model output for model 1

post_mod1_f_beta <- As.mcmc.list(mfit_mod1_f,pars="a")
post_mod1_f <- extract.samples(mfit_mod1_f)  # extract the posterior samples

# and the within individual correlations
v_est_mod1_f <- data.frame(apply(post_mod1_f$v_id,2:3,median))
levels(df$response)
names(v_est_mod1_f) <- c("Active Non-Helping", "Eat", "Food Carry", "Nest Building", "Work")

# the plotting code [for within-individual correlations] 
###########################################################

panel.cor <- function(x, y, digits=1, prefix="", cex.cor = 6)
{
  usr <- par("usr"); on.exit(par(usr))
  par(usr = c(0, 1, 0, 1))
  r1=cor(x,y,use="pairwise.complete.obs")
  r <- abs(cor(x, y,use="pairwise.complete.obs"))
  txt <- format(c(r1, 0.123456789), digits=digits)[1]
  txt <- paste(prefix, txt, sep="")
  if(missing(cex.cor)) { cex <- 0.94/strwidth(txt) } else {
    cex = cex.cor}
  text(0.5, 0.5, txt, cex = cex * r*0.8)
}

panel.lines=function (x, y, col = par("col"), bg = NA, pch = par("pch"),
                       cex = 1, ...)
{
  points(x, y, pch = pch, col = col, bg = bg, cex = cex)
  ok <- is.finite(x) & is.finite(y)
  if (any(ok)){
    tmp=lm(y[ok]~x[ok])
    abline(tmp, lwd = 2,col = "forestgreen") # change for dodgerblue for females
  }
}

Mypairs <- function(Z) {
  MyVarx <- colnames(Z)
  pairs(Z, labels = MyVarx,
        cex.labels =  1.3,
        lower.panel = function(x, y, digits=2, prefix="", cex.cor = 4) {
        panel.cor(x, y, digits, prefix, cex.cor) } , 
        upper.panel =  function(x, y) panel.lines(x, y, pch = 20, cex = 1.2, adjustcolor("grey", alpha.f = 0.8)))
}

Mypairs(v_est_mod1_f) 
corrfunc <- function() {  Mypairs(v_est_mod1_f)  }  # each plot needs to be contained within a function for below to run

doc <- pptx( )
doc <- addSlide( doc, slide.layout = "Title and Content" )  # the type of slide (not that important)
doc <- addPlot(doc, fun = corrfunc, vector.graphic = TRUE, width = 7, height = 7)
writeDoc(doc, "mfit_mod1_f_correlation.pptx")  # accumulated document should appear in working directory. 

#########################
#model 1 males mfit_mod1_m [within-individual correlation plots]
####

load(file.choose()) # load .RData file here for appropriate model

post_mod1_m_beta <- As.mcmc.list(mfit_mod1_m,pars="a")
plot(post_mod1_m_beta)

post_mod1_m <- extract.samples(mfit_mod1_m) # extract posterior samples

# plot individual random effects correlations
v_est_mod1_m <- data.frame(apply(post_mod1_m$v_id,2:3,median))
names(v_est_mod1_m) <- c("Active Non-Helping", "Eat", "Food Carry", "Nest Building", "Work")
Mypairs(v_est_mod1_m) 

corrfunc <- function() {  Mypairs(v_est_mod1_m)  } 
# export graph to powerpoint using ReporteRs code as above

################################
#model 2 females: mfit_mod2_f [individual-correlation plot]
####

load(file.choose()) # load .RData file here

post_mod2_f_beta <- As.mcmc.list(mfit_mod2_f,pars= c("a", "bA", "bT", "bG", "bGQ", "bM", "bP"))
plot(post_mod2_f_beta)  
 
post_mod2_f <- extract.samples(mfit_mod2_f)

v_est_mod2_f <- data.frame(apply(post_mod2_f$v_id,2:3,median))
names(v_est_mod2_f) <- c("Active Non-Helping", "Eat", "Food Carry", "Nest Building", "Work")
Mypairs(v_est_mod2_f) 

corrfunc <- function() {  Mypairs(v_est_mod2_f)  } 
# export graph to powerpoint using ReporteRs code as above

##################################
#model 2 males: mfit_mod2_m [individual correlation plot]
####

load(file.choose())# load .RData file here

post_mod2_m_beta <- As.mcmc.list(mfit_mod2_m,pars=c("a", "bA", "bT", "bG", "bGQ", "bM", "bP"))
plot(post_mod2_m_beta)

post_mod2_m <- extract.samples(mfit_mod2_m)
v_est_mod2_m <- data.frame(apply(post_mod2_m$v_id,2:3,median))
names(v_est_mod2_m) <-  c("Active Non-Helping", "Eat", "Food Carry", "Nest Building", "Work")

Mypairs(v_est_mod2_m) 

corrfunc <- function() {  Mypairs(v_est_mod2_m)  } 
# export graph to powerpoint using ReporteRs code as above

# note we do not perform a model correlation plot for model 3 as the random effects correlations do not provide constructive information concerning our main investigation.
#  but we still check model convergence 

load(file.choose())# load .RData file here

post_mod3_f_beta <- As.mcmc.list(mfit_mod3_f,pars=c("a", "bA", "bT", "bG", "bGQ", "bM", "bP"))
plot(post_mod3_f_beta)

post_mod3_m_beta <- As.mcmc.list(mfit_mod3_m,pars=c("a", "bA", "bT", "bG", "bGQ", "bM", "bP"))
plot(post_mod3_m_beta)

#############################################
### SECTION B- plot the fixed effects whilst controlling for random effects

## the code contains a function for males and females that can be used to
## generate predictions for a customized data frame.
# The function relies on an intermediate step, the creation of ptemp, which is tied to the likelihood function. 
#The function works by taking the supplied values for each of the i rows in the newly created data frame, then multipying 
#those values by the value of the parameter in each sample from the posterior. In other words, for each of the samples from the posterior, 
#the  parameters vary, which are used to generate predicted probabilities for each of the supplied covariates.
## Predicted  probabilies are based only on the fixed effects, not accounting for the random effects.
## To accomplish that, our function requires users to supply a 0 for the random effects. 

##########################
#### FEMALE PREDICTIONS
#########################

################
#model mfit_mod3_f
#################

#load(file.choose()) # load model 3 output for females
post_mod3_f <- extract.samples(mfit_mod3_f)

#### ~ AGE (FEMALES)
######################
seq.length <- 100

link.mn.mod3_f<- function( df ) {
    K <- dim(post_mod3_f$v_id)[3] + 1  # how many arrays + 1 = 9 overall behaviours
    ns <- dim(post_mod3_f$v_id)[1]   # how many rows
    if ( missing(df) ) stop( "BOOM: Need data argument" )
    n <- seq.length

    softmax2 <- function(x) {
        x <- max(x) - x
        exp(-x)/sum(exp(-x))
    }

    p <- list()

    for ( i in 1:n ) {
        p[[i]] <- sapply( 1:K , function(k) {
            if ( k < K ) {
                ptemp <- post_mod3_f$a[,k] + 
                         post_mod3_f$bA[,k] * df$age_z[i] + 
                         post_mod3_f$bQ[,k] * df$age_zq[i] + 
                         post_mod3_f$bT[,k] * df$age_zt[i] + 
                         post_mod3_f$bG[,k] * df$groupsize_z[i] + 
                         post_mod3_f$bGQ[,k] * df$groupsize_zq[i] + 
                         post_mod3_f$bM[,k] * df$residmass_z[i] + 
                         post_mod3_f$bP[,k] * df$pupspresent[i] 
            
if ( df$id[i]>0 ) ptemp <- ptemp + post_mod3_f$v_id[,df$id[i],k]
if ( df$scan_id[i]>0 ) ptemp <- ptemp + post_mod3_f$v_scan[,df$scan_id[i],k]
if ( df$group_id[i]>0 ) ptemp <- ptemp +post_mod3_f$v_group[,df$group_id[i],k]
if ( df$litter_id[i]>0 ) ptemp <- ptemp + post_mod3_f$v_litter[,df$litter_id[i],k]

            } else {
                ptemp <- rep(0,ns)
            }
            return(ptemp)
        })
        
        for ( s in 1:ns ) p[[i]][s,] <- softmax2( p[[i]][s,] )
    }
    
    return(p)
}


## We include a prefix, "r_", for these new vectors as a reminder to ourselves that these are ## based on the response variable. The prefix is not necessary.
for(t in unique(df$response)) {df[paste("r_",t,sep="")] <- ifelse(df$response==t,1,0)}

# ~ AGE (FEMALES)
#######

levels(df$response)
agg.f <- aggregate(cbind (r_ACTIVENONHELPING, r_EAT, r_FOODCARRY, r_NESTBUILDING, r_WORK) ~ animalID + age_z, data = df, FUN = mean)

# generate a vector of ages across which to apply the predictions in each case
preferred.ages <- c(90, 180, 365, round(365*1.5), 365*2) # predictions up to 2 years of age
labels.at <- (preferred.ages - mean(df$age))/sd(df$age)
age_seqf <- seq(from= min(df$age_z), 1.5658783, length.out = seq.length)

# create a data frame from age_seq and its second and third order polynomial across which to make the predictions. 

pred_f_age <- data.frame(
    id = 0 ,
    scan_id = 0, 
    group_id = 0, 
    litter_id = 0,
    age_z = age_seqf,
    age_zq = age_seqf^2,
    age_zt = age_seqf^3,
    groupsize_z = 0,
    groupsize_zq = 0,
    pupspresent = 0,
    residmass_z = 0
)

## # get the predicted 
p_f <- link.mn.mod3_f(pred_f_age)

## The following calculates the mean of the predicted samples.
pmeanf <- sapply( 1:length(p_f) , function(i) apply(p_f[[i]],2,mean))

# create the plotting window of the mac..
windows(9,6)

#agepredictions_females <- function() 
#{
par(mfrow=c(2,3), mar=c(1,2,1,1.5) + 0.1, oma=c(2.5,2.5,1,0.5))

# active non-helping
x <-  max(pmeanf[1,]) ; z <- min(pmeanf[1,])
plot(NULL , xlim=c(-1.4, 1.55), ylim=c(0.7*z,x*1.3) , xaxt = "n", main = "1) Active Non-Helping", ylab = "Probability", xlab = "", cex.main = 1, las = 1)

for ( k in 1:1 ) {
    p_PI_f <- sapply( 1:length(p_f) , function(i) PI(p_f[[i]][,k]) )
    shade(p_PI_f, age_seqf, col= adjustcolor("forestgreen", alpha.f = 0.4))  # PI is a function in the rethinking package
    lines(age_seqf, pmeanf[k,], lwd = 1.5)
    }
axis( side = 1, at = labels.at, labels = F)

# eat
x <-  max(pmeanf[2,]) ; z <- min(pmeanf[2,])
plot( NULL , xlim=c(-1.4, 1.55), ylim=c(0.7*z,x*1.3)  , xaxt = "n", main = "2) Eat", ylab = "Probability", xlab = "", cex.main = 1, las = 1)
for ( k in 2:2 ) {
    p_PI_f <- sapply( 1:length(p_f) , function(i) PI(p_f[[i]][,k]) )
    shade(p_PI_f , age_seqf, col= adjustcolor("forestgreen", alpha.f = 0.4)) 
    lines(age_seqf, pmeanf[k,], lwd = 1.5)
}
axis( side = 1, at = labels.at, labels = F)

# food carry
x <-  max(pmeanf[3,]) ; z <- min(pmeanf[3,])
plot( NULL , xlim=c(-1.4, 1.55), ylim=c(0.7*z,x*1.3) , xaxt = "n", main = "3) Food Carry", ylab = "Probability", xlab = "", cex.main = 1, las = 1)
for ( k in 3:3 ) {
    p_PI_f <- sapply( 1:length(p_f) , function(i) PI(p_f[[i]][,k]))
    shade(p_PI_f, age_seqf, col= adjustcolor("forestgreen", alpha.f = 0.4)) 
    lines(age_seqf, pmeanf[k,], lwd = 1.5)
}
axis( side = 1, at = labels.at, labels = F)

# nest building
x <-  max(pmeanf[4,]) ; z <- min(pmeanf[4,])
plot( NULL , xlim=c(-1.4, 1.55), ylim=c(0.7*z,x*1.4) , xaxt = "n", main = "4) Nest Building", ylab = "Probability", xlab = "", cex.main = 1, las = 1)
for ( k in 4:4 ) {
    p_PI_f <- sapply( 1:length(p_f) , function(i) PI(p_f[[i]][,k]) )
    shade(p_PI_f, age_seqf, col= adjustcolor("forestgreen", alpha.f = 0.4))  
    lines(age_seqf, pmeanf[k,], lwd = 1.5)
}
axis(side = 1, at = labels.at, labels = preferred.ages)

# work
x <-  max(pmeanf[5,]) ; z <- min(pmeanf[5,])
plot( NULL , xlim=c(-1.4, 1.55), ylim=c(0.7*z,x*1.3) , xaxt = "n", main = "5) Work", ylab = "Probability", xlab = "Age, days", cex.main = 1, las = 1)
for ( k in 5:5 ) {
    p_PI_f <- sapply( 1:length(p_f) , function(i) PI(p_f[[i]][,k]) )
    shade(p_PI_f , age_seqf, col= adjustcolor("forestgreen", alpha.f = 0.4))  
    lines(age_seqf, pmeanf[k,], lwd = 1.5)
}
axis(side = 1, at = labels.at, labels = preferred.ages)

# rest
x <-  max(pmeanf[6,]) ; z <- min(pmeanf[6,])
plot( NULL , xlim=c(-1.4, 1.55), ylim=c(0.7*z,x*1.4) , xaxt = "n", main = "6) Rest", ylab = "Probability", xlab = "", cex.main = 1, las = 1)
for ( k in 6:6 ) {
    p_PI_f <- sapply( 1:length(p_f) , function(i) PI(p_f[[i]][,k]) )
    shade(p_PI_f, age_seqf, col= adjustcolor("forestgreen", alpha.f = 0.4))  
    lines(age_seqf, pmeanf[k,], lwd = 1.5)
}
axis( side = 1, at = labels.at, labels = preferred.ages)
#}

doc <- pptx( )
doc <- addSlide( doc, slide.layout = "Title and Content" )  
doc <- addPlot(doc, fun = agepredictions_females, vector.graphic = TRUE, width = 9, height = 6)
writeDoc(doc, "mfit_isglF_f_ageprediction.pptx")  


##### ~ GROUP SIZE    (FEMALE)
######################
agg.f <- aggregate (cbind (r_ACTIVENONHELPING, r_EAT, r_FOODCARRY, r_NESTBUILDING, r_WORK) ~ animalID + groupsize_z, data = df, FUN = mean)

# generate a vector of ages across which to apply the predictions in each case
preferred.groupsizes <-seq(4,16,4) # change according to what I want when 
labels.at <- (preferred.groupsizes - mean(df$groupsize))/sd(df$groupsize)
groupsize_seqf <- seq (from= min(df$groupsize_z), to= max(df$groupsize_z), length.out = seq.length)

pred_f_groupsize <- data.frame(
    id = 0 ,
    scan_id = 0, 
    group_id = 0, 
    litter_id = 0,
    age_z = 0,
    age_zq = 0,
    age_zt = 0,
    groupsize_z = groupsize_seqf,
    groupsize_zq = groupsize_seqf^2,
    pupspresent = 0,
    residmass_z = 0
)

## # get the predicted 
p_f <- link.mn.mod3_f(pred_f_groupsize)

## The following calculates the mean of the predicted samples.
pmeanf <- sapply( 1:length(p_f) , function(i) apply(p_f[[i]],2,mean))


#groupsizepredictions_females <- function() {
par(mfrow=c(2,3), mar=c(1,2,1,1.5) + 0.1, oma=c(2.5,2.5,1,0.5))

# active non-helping
x <-  max(pmeanf[1,]) ; z <- min(pmeanf[1,])
plot( NULL , xlim=c(-2.3, 2.5) , ylim= c(0.7*z,x*1.3) , xaxt = "n", main = "1) Active Non-Helping", ylab = "Probability", xlab = "", cex.main = 1, las = 1)
for ( k in 1:1 ) {
     p_PI_f <- sapply( 1:length(p_f) , function(i) PI(p_f[[i]][,k]) )
    shade(p_PI_f , groupsize_seqf,  col= adjustcolor("forestgreen", alpha.f = 0.4)) 
     lines(groupsize_seqf, pmeanf[k,], lwd = 1.5)
}
axis( side = 1, at = labels.at, labels = F)

# care
x <-  max(pmeanf[2,]) ; z <- min(pmeanf[2,])
plot( NULL , xlim=c(-2.3, 2.5) , ylim= c(0.7*z,x*1.3), xaxt = "n", main = "2) Eat", ylab = "Probability", xlab = "", cex.main = 1, las = 1)
for ( k in 2:2 ) {
    p_PI_f <- sapply( 1:length(p_f) , function(i) PI(p_f[[i]][,k]) )
    shade(p_PI_f , groupsize_seqf, col= adjustcolor("forestgreen", alpha.f = 0.4))  
    lines(groupsize_seqf, pmeanf[k,], lwd = 1.5)
}
axis( side = 1, at = labels.at, labels = F)

# eat
x <-  max(pmeanf[3,]) ; z <- min(pmeanf[3,])
plot( NULL , xlim=c(-2.3, 2.5), ylim= c(0.4*z,x*1.6), xaxt = "n", main = "3) Food Carry", ylab = "Probability", xlab = "", cex.main = 1, las = 1)
for ( k in 3:3 ) {
    p_PI_f <- sapply( 1:length(p_f) , function(i) PI(p_f[[i]][,k]) )
    shade(p_PI_f , groupsize_seqf, col= adjustcolor("forestgreen", alpha.f = 0.4))  
    lines(groupsize_seqf, pmeanf[k,], lwd = 1.5)
}
axis( side = 1, at = labels.at, labels = F)

# nest building
x <-  max(pmeanf[4,]) ; z <- min(pmeanf[4,])
plot( NULL , xlim=c(-2.3, 2.5), ylim= c(0.7*z,x*1.7) , xaxt = "n", main = "4) Nest Building", ylab = "Probability", xlab = "", cex.main = 1, las = 1)
for ( k in 4:4 ) {
    p_PI_f <- sapply( 1:length(p_f) , function(i) PI(p_f[[i]][,k]) )
    shade(p_PI_f , groupsize_seqf, col= adjustcolor("forestgreen", alpha.f = 0.4)) 
    lines(groupsize_seqf, pmeanf[k,], lwd = 1.5)
}
axis( side = 1, at = labels.at, labels = preferred.groupsizes)

# work
x <-  max(pmeanf[5,]) ; z <- min(pmeanf[5,])
plot( NULL , xlim=c(-2.3, 2.5), ylim= c(0.7*z,x*1.3) , xaxt = "n", main = "5) Work", ylab = "Probability", xlab = "Group Size", cex.main = 1, las = 1)
for ( k in 5:5 ) {
    p_PI_f <- sapply( 1:length(p_f) , function(i) PI(p_f[[i]][,k]) )
    shade(p_PI_f , groupsize_seqf, col= adjustcolor("forestgreen", alpha.f = 0.4))  
    lines(groupsize_seqf, pmeanf[k,], lwd = 1.5)
}
axis( side = 1, at = labels.at, labels = preferred.groupsizes)

# rest
x <-  max(pmeanf[6,]) ; z <- min(pmeanf[6,])
plot( NULL , xlim=c(-2.3, 2.5) , ylim= c(0.5*z,x*1.5) , xaxt = "n", main = "6) Rest", ylab = "Probability", xlab = "", cex.main = 1, las = 1)
for ( k in 6:6 ) {
    p_PI_f <- sapply( 1:length(p_f) , function(i) PI(p_f[[i]][,k]) )
    shade(p_PI_f, groupsize_seqf, col= adjustcolor("forestgreen", alpha.f = 0.4))  
    lines(groupsize_seqf, pmeanf[k,], lwd = 1.5)
}
axis( side = 1, at = labels.at, labels = preferred.groupsizes)
#}


#### ~ RESIDUAL MASS (FEMALES)
######################

agg.f <- aggregate (cbind (r_ACTIVENONHELPING, r_EAT, r_FOODCARRY, r_NESTBUILDING, r_WORK) ~ animalID + residmass_z, data = df, FUN = mean)

min(df$residmass) ; max(df$residmass)  # generate a vector of residua  across which to apply the predictions in each case
preferred.residmass <- seq(-0.4, 0.3, 0.1) # change according to what I want when 
labels.at <- (preferred.residmass- mean(df$residmass))/sd(df$residmass)
residmass_seqf <- seq (from= min(df$residmass_z), to= max(df$residmass_z), length.out = seq.length)

pred_f_residmass<- data.frame(
    id = 0 ,
    scan_id = 0, 
    group_id = 0, 
    litter_id = 0,
    age_z = 0,
    age_zq = 0,
    age_zt = 0,
    groupsize_z = 0,
    groupsize_zq = 0,
    pupspresent = 0,
    residmass_z = residmass_seqf
)

## # get the predicted 
p_f <- link.mn.mod3_f(pred_f_residmass)

## The following calculates the mean of the predicted samples.
pmeanf <- sapply( 1:length(p_f) , function(i) apply(p_f[[i]],2,mean))

#residmasspredictions_females <- function() {
par(mfrow=c(2,3), mar=c(1,2,1,1.5) + 0.1, oma=c(2.5,2.5,1,0.5))

# active non-helping
x <-  max(pmeanf[1,]) ; z <- min(pmeanf[1,])
plot( NULL , xlim=c(-3.2, 2.5) , ylim=c(z*0.7,x*1.3) , xaxt = "n", main = "1) Active Non-Helping", ylab = "Probability", xlab = "", cex.main = 1, las = 1)
for ( k in 1:1 ) {
    p_PI_f <- sapply( 1:length(p_f) , function(i) PI(p_f[[i]][,k]) )
    shade(p_PI_f , residmass_seqf, col= adjustcolor("forestgreen", alpha.f = 0.4))  
    lines(residmass_seqf, pmeanf[k,], lwd = 1.5)
}
axis( side = 1, at = labels.at, labels = F)

# eat
x <-  max(pmeanf[2,]) ; z <- min(pmeanf[2,])
plot( NULL , xlim=c(-3.2, 2.5), ylim=c(z*0.7,x*1.3), xaxt = "n", main = "2) Eat", ylab = "Probability", xlab = "", cex.main = 1, las = 1)
for ( k in 2:2 ) {
    p_PI_f <- sapply( 1:length(p_f) , function(i) PI(p_f[[i]][,k]) )
    shade(p_PI_f , residmass_seqf, col= adjustcolor("forestgreen", alpha.f = 0.4))  
    lines(residmass_seqf, pmeanf[k,], lwd = 1.5)
}
axis( side = 1, at = labels.at, labels = F)

# food carry
x <-  max(pmeanf[3,]) ; z <- min(pmeanf[3,])
plot( NULL , xlim=c(-3.2, 2.5), ylim=c(z*0.7,x*1.3) , xaxt = "n", main = "3) Food Carry", ylab = "Probability", xlab = "", cex.main = 1, las = 1)
for ( k in 3:3 ) {
    p_PI_f <- sapply( 1:length(p_f) , function(i) PI(p_f[[i]][,k]) )
    shade(p_PI_f, residmass_seqf, col= adjustcolor("forestgreen", alpha.f = 0.4))  
    lines(residmass_seqf, pmeanf[k,], lwd = 1.5)
}
axis( side = 1, at = labels.at, labels = F)

# nest building
x <-  max(pmeanf[4,]) ; z <- min(pmeanf[4,])
plot( NULL , xlim=c(-3.2, 2.5), ylim=c(z*0.5,x*1.5), xaxt = "n", main = "4) Nest Building", ylab = "Probability", xlab = "", cex.main = 1, las = 1)
for ( k in 4:4 ) {
    p_PI_f <- sapply( 1:length(p_f) , function(i) PI(p_f[[i]][,k]) )
    shade(p_PI_f, residmass_seqf, col= adjustcolor("forestgreen", alpha.f = 0.4))  
    lines(residmass_seqf, pmeanf[k,], lwd = 1.5)
}
axis( side = 1, at = labels.at, labels = preferred.residmass)

# work
x <-  max(pmeanf[5,]) ; z <- min(pmeanf[5,])
plot( NULL , xlim=c(-3.2, 2.5), ylim=c(z*0.7,x*1.3), xaxt = "n", main = "5) Work", ylab = "Probability", xlab = "Residual Mass", cex.main = 1, las = 1)
for ( k in 5:5 ) {
    p_PI_f <- sapply( 1:length(p_f) , function(i) PI(p_f[[i]][,k]) )
    shade(p_PI_f , residmass_seqf, col= adjustcolor("forestgreen", alpha.f = 0.4))  
    lines(residmass_seqf, pmeanf[k,], lwd = 1.5)
}
axis( side = 1, at = labels.at, labels = preferred.residmass)

# rest
x <-  max(pmeanf[6,]) ; z <- min(pmeanf[6,])
plot( NULL , xlim=c(-3.2, 2.5), ylim=c(z*0.5,x*1.5), xaxt = "n", main = "6) Rest", ylab = "Probability", xlab = "", cex.main = 1, las = 1)
for ( k in 6:6 ) {
    p_PI_f <- sapply( 1:length(p_f) , function(i) PI(p_f[[i]][,k]) )
    shade(p_PI_f, residmass_seqf, col= adjustcolor("forestgreen", alpha.f = 0.4))  
    lines(residmass_seqf, pmeanf[k,], lwd = 1.5)
}
axis( side = 1, at = labels.at, labels = preferred.residmass)
#}


### ~ PUPS PRESENT (FEMALE)
##############

pred_f_pups<- data.frame(
    id = 0 ,
    scan_id = 0, 
    group_id = 0, 
    litter_id = 0,
    age_z = 0,
    age_zq = 0,
    age_zt = 0,
    groupsize_z = 0,
    groupsize_zq = 0,
    pupspresent = c(0,1),
    residmass_z = 0
)
seq.length <- 2
p_f <- link.mn.mod3_f(pred_f_pups)

p_f_nopups <- p_f[[1]]
p_f_pups <- p_f[[2]]

#each vector contains the predicted values for each of the behavioural categories, so we can extract them all and 
#then calculate the differences between the predicted probabilities using the PI functon (for which the contrasts will yield the significance)

#pupspredictions_females <- function() {
par(mfrow=c(2,3), mar=c(1,2,1,1.5) + 0.1, oma=c(2.5,2.5,1,0.5))
female_pups_activenonhelping <- p_f_pups[,1] - p_f_nopups[,1]
dens(female_pups_activenonhelping, show.zero = T,  col = "forestgreen", las = 1)
legend("topleft", legend = "Active Non-Helping", cex = 1, bty = "n")

female_pups_eat <- p_f_pups[,2] - p_f_nopups[,2]
dens(female_pups_eat, show.zero = T, main = "Pups - No Pups", col = "forestgreen", las = 1)
legend("topleft", legend = "Eat", cex = 1, bty = "n")

female_pups_foodcarry <- p_f_pups[,3] - p_f_nopups[,3]
dens(female_pups_foodcarry, show.zero = T,  col = "forestgreen", las = 1)
legend("topleft", legend = "Food Carry", cex = 1, bty = "n")

female_pups_nestbuilding <- p_f_pups[,4] - p_f_nopups[,4]
dens(female_pups_nestbuilding, show.zero = T, col = "forestgreen", las = 1)
legend("topleft", legend = "Nest Building", cex = 1, bty = "n")

female_pups_work <- p_f_pups[,5] - p_f_nopups[,5]
dens(female_pups_work, show.zero = T,  col = "forestgreen", las = 1)
legend("topleft", legend = "Work", cex = 1, bty = "n")

female_pups_rest <- p_f_pups[,6] - p_f_nopups[,6]
dens(female_pups_rest, show.zero = T, col = "forestgreen", las = 1)
legend("topleft", legend = "Rest", cex = 1, bty = "n")
#}

doc <- pptx( )
doc <- addSlide( doc, slide.layout = "Title and Content" )  
doc <- addPlot(doc, fun = pupspredictions_females, vector.graphic = TRUE, width = 9, height = 6)
writeDoc(doc, "mfit_isglF_f_pupprediction.pptx")  


##########################
#### MALE PREDICTIONS
#########################

load(file.choose()) # load model 3 output for males
post_mod3_m <- extract.samples(mfit_mod3_m)

#### ~ AGE (MALES)
######################
seq.length <- 100

link.mn.mod3_m<- function( dm ) {
    K <- dim(post_mod3_m$v_id)[3] + 1  
    ns <- dim(post_mod3_m$v_id)[1]  
    if ( missing(dm) ) stop( "BOOM: Need data argument" )
    n <- seq.length

    softmax2 <- function(x) {
        x <- max(x) - x
        exp(-x)/sum(exp(-x))
    }

    p <- list()

    for ( i in 1:n ) {
        p[[i]] <- sapply( 1:K , function(k) {
            if ( k < K ) {
                ptemp <- post_mod3_m$a[,k] + 
                         post_mod3_m$bA[,k] * dm$age_z[i] + 
                         post_mod3_m$bQ[,k] * dm$age_zq[i] + 
                         post_mod3_m$bT[,k] * dm$age_zt[i] + 
                         post_mod3_m$bG[,k] * dm$groupsize_z[i] + 
                         post_mod3_m$bGQ[,k] * dm$groupsize_zq[i] + 
                         post_mod3_m$bM[,k] * dm$residmass_z[i] + 
                         post_mod3_m$bP[,k] * dm$pupspresent[i] 
            
if ( dm$id[i]>0 ) ptemp <- ptemp + post_mod3_m$v_id[,dm$id[i],k]
if ( dm$scan_id[i]>0 ) ptemp <- ptemp + post_mod3_m$v_scan[,dm$scan_id[i],k]
if ( dm$group_id[i]>0 ) ptemp <- ptemp +post_mod3_m$v_group[,dm$group_id[i],k]
if ( dm$litter_id[i]>0 ) ptemp <- ptemp + post_mod3_m$v_litter[,dm$litter_id[i],k]

            } else {
                ptemp <- rep(0,ns)
            }
            return(ptemp)
        })
        
        for ( s in 1:ns ) p[[i]][s,] <- softmax2( p[[i]][s,] )
    }
    
    return(p)
}


for(t in unique(dm$response)) {dm[paste("r_",t,sep="")] <- ifelse(dm$response==t,1,0)}

# ~ age
#######
agg.m <- aggregate (cbind (r_ACTIVENONHELPING, r_EAT, r_FOODCARRY, r_NESTBUILDING, r_WORK, r_Z) ~ animalID + age_z, data = dm, FUN = mean)

# generate a vector of ages across which to apply the predictions in each case
preferred.ages <- c(90, 180, 365, 365*1.5, 365*2) # change according to what I want when 
labels.at <- (preferred.ages - mean(dm$age))/sd(dm$age)
age_seqm <- seq (from= min(dm$age_z), to= 1.5492175, length.out = seq.length)

# create a data frame from age_seq and its second and third order polynomial across which to make the predictions. 
pred_m_age <- data.frame(
    id = 0 ,
    scan_id = 0, 
    group_id = 0, 
    litter_id = 0,
    age_z = age_seqm,
    age_zq = age_seqm^2,
    age_zt = age_seqm^3,
    groupsize_z = 0,
    groupsize_zq = 0,
    pupspresent = 0,
    residmass_z = 0
)

p_m <- link.mn.mod3_m(pred_m_age) #get the predictions

pmeanm <- sapply( 1:length(p_m) , function(i) apply(p_m[[i]],2,mean)) # calculate the mean of the predicted samples.

#agepredictions_males <- function() {
par(mfrow=c(2,3), mar=c(1,2,1,1.5) + 0.1, oma=c(2.5,2.5,1,0.5))

# active non-helping
x <- max(pmeanm[1,])  ; z <- min(pmeanm[1,])
plot( NULL , xlim=c(-1.4, 1.55) , ylim=c(z*0.7,x*1.3) , xaxt = "n", main = "1) Active Non-helping", ylab = "Probability", xlab = "", cex.main = 1, las = 1)
for ( k in 1:1 ) {  
    p_PI_m <- sapply( 1:length(p_m) , function(i) PI(p_m[[i]][,k]) )
    shade(p_PI_m , age_seqm, col= adjustcolor("dodgerblue", alpha.f = 0.4)) 
    lines(age_seqm, pmeanm[k,], lwd = 1.5)
}
axis( side = 1, at = labels.at, labels = F)

# eat
x <-  max(pmeanm[2,]) ; z <- min(pmeanm[2,])
plot( NULL , xlim=c(-1.4, 1.55) , ylim=c(z*0.7,x*1.4)  , xaxt = "n", main = "2) Eat", ylab = "Probability", xlab = "", cex.main = 1, las = 1)
for ( k in 2:2 ) {
    p_PI_m <- sapply( 1:length(p_m) , function(i) PI(p_m[[i]][,k]) )
    shade(p_PI_m , age_seqm, col =   adjustcolor("dodgerblue", alpha.f = 0.4))  
    lines(age_seqm, pmeanm[k,], lwd = 1.5)
}
axis( side = 1, at = labels.at, labels = F)

# food carry
x <-  max(pmeanm[3,]) ;  z <- min(pmeanm[3,])
plot( NULL , xlim=c(-1.4, 1.55) , ylim=c(z*0.7,x*1.3)  , xaxt = "n", main = "3) Food Carry", ylab = "Probability", xlab = "", cex.main = 1, las = 1)
for ( k in 3:3 ) {
    p_PI_m <- sapply( 1:length(p_m) , function(i) PI(p_m[[i]][,k]) )
    shade(p_PI_m , age_seqm,  col = adjustcolor("dodgerblue", alpha.f = 0.4)) 
    lines(age_seqm, pmeanm[k,], lwd = 1.5)
}
axis( side = 1, at = labels.at, labels = F)

# nest building
x <-  max(pmeanm[4,]) ; z <- min(pmeanm[4,])
plot( NULL , xlim=c(-1.4, 1.55) , ylim=c(z*0.7,x*1.4) , xaxt = "n", main = "4) Nest Building", ylab = "Probability", xlab = "", cex.main = 1, las = 1)
for ( k in 4:4 ) {
    p_PI_m <- sapply( 1:length(p_m) , function(i) PI(p_m[[i]][,k]) )
    shade(p_PI_m , age_seqm, col =   adjustcolor("dodgerblue", alpha.f = 0.4)) 
    lines(age_seqm, pmeanm[k,], lwd = 1.5)
}
axis( side = 1, at = labels.at, labels =preferred.ages)

# work
x <-  max(pmeanm[5,]) ; z <- min(pmeanm[5,])
plot( NULL , xlim=c(-1.4, 1.55) , ylim=c(z*0.7,x*1.3) , xaxt = "n", main = "5) Work", ylab = "Probability", xlab = "Age, days", cex.main = 1, las = 1)
for ( k in 5:5 ) {
    p_PI_m <- sapply( 1:length(p_m) , function(i) PI(p_m[[i]][,k]) )
    shade(p_PI_m , age_seqm,  col = adjustcolor("dodgerblue", alpha.f = 0.4)) 
    lines(age_seqm, pmeanm[k,], lwd = 1.5)
}
axis( side = 1, at = labels.at, labels = preferred.ages)

# rest
x <-  max(pmeanm[6,]) ; z <- min(pmeanm[6,])
plot( NULL , xlim=c(-1.4, 1.55) , ylim=c(z*0.7,x*1.4) , xaxt = "n", main = "6) Rest", ylab = "Probability", xlab = "", cex.main = 1, las = 1)
for ( k in 6:6 ) {
    p_PI_m <- sapply( 1:length(p_m) , function(i) PI(p_m[[i]][,k]) )
    shade(p_PI_m , age_seqm,  col = adjustcolor("dodgerblue", alpha.f = 0.4))  # PI is a function in the rethinking package
    lines(age_seqm, pmeanm[k,], lwd = 1.5)
}
axis( side = 1, at = labels.at, labels = preferred.ages)
#}

##### ~ GROUP SIZE    (MALE)
######################

agg.m <- aggregate (cbind (r_ACTIVENONHELPING, r_EAT, r_FOODCARRY, r_NESTBUILDING, r_WORK,r_Z) ~ animalID + groupsize_z, data = dm, FUN = mean)

preferred.groupsizes <- seq(4, 16, 4) #
labels.at <- (preferred.groupsizes - mean(dm$groupsize))/sd(dm$groupsize)
groupsize_seqm <- seq (from= min(dm$groupsize_z), to= max(dm$groupsize_z), length.out = seq.length)

pred_m_groupsize <- data.frame(
    id = 0 ,
    scan_id = 0, 
    group_id = 0, 
    litter_id = 0,
    age_z = 0,
    age_zq = 0,
    age_zt = 0,
    groupsize_z = groupsize_seqm,
    groupsize_zq = groupsize_seqm^2,
    pupspresent = 0,
    residmass_z = 0
)

## # get the predicted 
p_m <- link.mn.mod3_m(pred_m_groupsize)

## The following calculates the mean of the predicted samples.
pmeanm <- sapply( 1:length(p_m) , function(i) apply(p_m[[i]],2,mean))


#groupsizepredictions_males <- function() {
par(mfrow=c(2,3), mar=c(1,2,1,1.5) + 0.1, oma=c(2.5,2.5,1,0.5))

# active non-helping
x <-  max(pmeanm[1,]) ; z <- min(pmeanm[1,])
plot( NULL , xlim=c(-2.5, 2.2) , ylim=c(z*0.7,x*1.3) , xaxt = "n", main = "1) Active Non-helping", ylab = "Probability", xlab = "", cex.main = 1, las = 1)
for ( k in 1:1 ) {
    p_PI_m <- sapply( 1:length(p_m) , function(i) PI(p_m[[i]][,k]) )
    shade(p_PI_m , groupsize_seqm,  col= adjustcolor("dodgerblue", alpha.f = 0.4))  
    lines(groupsize_seqm, pmeanm[k,], lwd = 1.5)
}
axis( side = 1, at = labels.at, labels = F)

# eat
x <-  max(pmeanm[2,]) ; z <- min(pmeanm[2,])
plot( NULL , xlim=c(-2.5, 2.2) , ylim=c(z*0.5,x*1.5) , xaxt = "n", main = "2) Eat", ylab = "Probability", xlab = "", cex.main = 1, las = 1)
for ( k in 2:2 ) {
    p_PI_m <- sapply( 1:length(p_m) , function(i) PI(p_m[[i]][,k]) )
    shade(p_PI_m , groupsize_seqm,   col= adjustcolor("dodgerblue", alpha.f = 0.4))  
    lines(groupsize_seqm, pmeanm[k,], lwd = 1.5)
}
axis( side = 1, at = labels.at, labels = F)

# food carry
x <-  max(pmeanm[3,]) ; z <- min(pmeanm[3,])
plot( NULL , xlim=c(-2.5, 2.2) , ylim=c(z*0.7,x*1.7) , xaxt = "n", main = "3) Food Carry", ylab = "Probability", xlab = "", cex.main = 1, las = 1)
for ( k in 3:3 ) {
    p_PI_m <- sapply( 1:length(p_m) , function(i) PI(p_m[[i]][,k]) )
    shade(p_PI_m , groupsize_seqm,   col= adjustcolor("dodgerblue", alpha.f = 0.4))  
    lines(groupsize_seqm, pmeanm[k,], lwd = 1.5)
}
axis( side = 1, at = labels.at, labels = F)

#  nest building
x <-  max(pmeanm[4,]) ; z <- min(pmeanm[4,])
plot( NULL , xlim=c(-2.5, 2.2) , ylim=c(z*0.8,x*1.8) , xaxt = "n", main = "4) Nest Building", ylab = "Probability", xlab = "", cex.main = 1, las = 1)
for ( k in 4:4 ) {
    p_PI_m <- sapply( 1:length(p_m) , function(i) PI(p_m[[i]][,k]) )
    shade(p_PI_m , groupsize_seqm,   col= adjustcolor("dodgerblue", alpha.f = 0.4)) 
    lines(groupsize_seqm, pmeanm[k,], lwd = 1.5)
}
axis( side = 1, at = labels.at, labels = preferred.groupsizes)

#  work
x <-  max(pmeanm[5,]) ; z <- min(pmeanm[5,])
plot( NULL , xlim=c(-2.5, 2.2) , ylim=c(z*0.8,x*1.3) , xaxt = "n", main = "5) Work", ylab = "Probability", xlab = "Group Size", cex.main = 1, las = 1)
for ( k in 5:5 ) {
    p_PI_m <- sapply( 1:length(p_m) , function(i) PI(p_m[[i]][,k]) )
    shade(p_PI_m , groupsize_seqm,   col= adjustcolor("dodgerblue", alpha.f = 0.4)) 
    lines(groupsize_seqm, pmeanm[k,], lwd = 1.5)
}
axis( side = 1, at = labels.at, labels = preferred.groupsizes)

# rest
x <-  max(pmeanm[6,]) ; z <- min(pmeanm[6,])
plot( NULL , xlim=c(-2.5, 2.2) , ylim=c(z*0.6,x*1.4) , xaxt = "n", main = "6) Rest", ylab = "Probability", xlab = "", cex.main = 1, las = 1)
for ( k in 6:6 ) {
    p_PI_m <- sapply( 1:length(p_m) , function(i) PI(p_m[[i]][,k]) )
    shade(p_PI_m, groupsize_seqm,   col= adjustcolor("dodgerblue", alpha.f = 0.4)) 
    lines(groupsize_seqm, pmeanm[k,], lwd = 1.5)
}
axis( side = 1, at = labels.at, labels = preferred.groupsizes)
#}

#### ~ RESIDUAL MASS (MALES)
######################

agg.m <- aggregate (cbind (r_ACTIVENONHELPING, r_EAT, r_FOODCARRY, r_NESTBUILDING, r_WORK, r_Z) ~ animalID + residmass_z, data = dm, FUN = mean)

preferred.residmass <- seq(-0.4, 0.3, 0.1)  # range over which to predict
labels.at <- (preferred.residmass - mean(dm$residmass))/sd(dm$residmass)
residmass_seqm <- seq (from= min(dm$residmass_z), to= max(dm$residmass_z), length.out = seq.length)

min(dm$residmass_z);  max(dm$residmass_z)

pred_m_residmass<- data.frame(
    id = 0 ,
    scan_id = 0, 
    group_id = 0, 
    litter_id = 0,
    age_z = 0,
    age_zq = 0,
    age_zt = 0,
    groupsize_z = 0,
    groupsize_zq = 0,
    pupspresent = 0,
    residmass_z = residmass_seqm
)

## # get the predicted 
p_m <- link.mn.mod3_m(pred_m_residmass)

## The following calculates the mean of the predicted samples.
pmeanm <- sapply( 1:length(p_m) , function(i) apply(p_m[[i]],2,mean))

#residmasspredictions_males <- function() {
par(mfrow=c(2,3), mar=c(1,2,1,1.5) + 0.1, oma=c(2.5,2.5,1,0.5))

# active non-helping
x <-  max(pmeanm[1,]) ; z <- min(pmeanm[1,])
plot( NULL , xlim=c(-2.8, 2.7), ylim=c(z*0.7,x*1.3) , xaxt = "n", main = "1) Active Non-helping", ylab = "Probability", xlab = "", cex.main = 1, las = 1)
for ( k in 1:1 ) {
    p_PI_m <- sapply( 1:length(p_m) , function(i) PI(p_m[[i]][,k]) )
    shade(p_PI_m , residmass_seqm, col= adjustcolor("dodgerblue", alpha.f = 0.4)) 
    lines(residmass_seqm, pmeanm[k,], lwd = 1.5)
}
axis( side = 1, at = labels.at, labels = F)

# eat
x <-  max(pmeanm[2,]) ; z <- min(pmeanm[2,])
plot( NULL , xlim=c(-2.8, 2.7), ylim=c(z*0.4,x*1.6) , xaxt = "n", main = "2) Eat", ylab = "Probability", xlab = "", cex.main = 1, las = 1)
for ( k in 2:2 ) {
    p_PI_m <- sapply( 1:length(p_m) , function(i) PI(p_m[[i]][,k]) )
    shade(p_PI_m , residmass_seqm, col= adjustcolor("dodgerblue", alpha.f = 0.4))  
    lines(residmass_seqm, pmeanm[k,], lwd = 1.5)
}
axis( side = 1, at = labels.at, labels = F)

# food carry
x <-  max(pmeanm[3,]) ; z <- min(pmeanm[3,])
plot( NULL , xlim=c(-2.8, 2.7), ylim=c(z*0.7,x*1.4), xaxt = "n", main = "3) Food Carry", ylab = "Probability", xlab = "", cex.main = 1, las = 1)
for ( k in 3:3 ) {
    p_PI_m <- sapply( 1:length(p_m) , function(i) PI(p_m[[i]][,k]) )
    shade(p_PI_m , residmass_seqm, col= adjustcolor("dodgerblue", alpha.f = 0.4)) 
    lines(residmass_seqm, pmeanm[k,], lwd = 1.5)
}
axis( side = 1, at = labels.at, labels = F)

# nest building
x <-  max(pmeanm[4,]) ; z <- min(pmeanm[4,])
plot( NULL , xlim=c(-2.8, 2.7), ylim=c(z*0.5,x*1.5) , xaxt = "n", main = "4) Nest Building", ylab = "Probability", xlab = "", cex.main = 1, las = 1)
for ( k in 4:4 ) {
    p_PI_m <- sapply( 1:length(p_m) , function(i) PI(p_m[[i]][,k]) )
    shade(p_PI_m , residmass_seqm, col= adjustcolor("dodgerblue", alpha.f = 0.4)) 
    lines(residmass_seqm, pmeanm[k,], lwd = 1.5)
}
axis( side = 1, at = labels.at, labels = preferred.residmass)

# work
x <-  max(pmeanm[5,]) ; z <- min(pmeanm[5,])
plot( NULL , xlim=c(-2.8, 2.7), ylim=c(z*0.7,x*1.3), xaxt = "n", main = "5) Work", ylab = "Probability", xlab = "Residual Mass", cex.main = 1, las = 1)
for ( k in 5:5 ) {
    p_PI_m <- sapply( 1:length(p_m) , function(i) PI(p_m[[i]][,k]) )
    shade(p_PI_m , residmass_seqm, col= adjustcolor("dodgerblue", alpha.f = 0.4))  
    lines(residmass_seqm, pmeanm[k,], lwd = 1.5)
}
axis( side = 1, at = labels.at, labels = preferred.residmass)

# rest
x <-  max(pmeanm[6,]) ; z <- min(pmeanm[6,])
plot( NULL , xlim=c(-2.8, 2.7), ylim=c(z*0.7,x*1.3), xaxt = "n", main = "6) Rest", ylab = "Probability", xlab = "", cex.main = 1, las = 1)
for ( k in 6:6 ) {
    p_PI_m <- sapply( 1:length(p_m) , function(i) PI(p_m[[i]][,k]) )
    shade(p_PI_m, residmass_seqm, col= adjustcolor("dodgerblue", alpha.f = 0.4))  
    lines(residmass_seqm, pmeanm[k,], lwd = 1.5)
}
axis( side = 1, at = labels.at, labels = preferred.residmass)
#}

#### ~ PUPS PRESENT (MALES)
#######################

pred_m_pups<- data.frame(
    id = 0 ,
    scan_id = 0, 
    group_id = 0, 
    litter_id = 0,
    age_z = 0,
    age_zq = 0,
    age_zt = 0,
    groupsize_z = 0,
    groupsize_zq = 0,
    pupspresent = c(0,1),
    residmass_z = 0
)
seq.length <- 2

p_m <- link.mn.mod3_m(pred_m_pups)

p_m_nopups <- p_m[[1]]
p_m_pups <- p_m[[2]]

#pupspredictions_males <- function() {
par(mfrow=c(2,3), mar=c(1,2,1,1.5) + 0.1, oma=c(2.5,2.5,1,0.5))
male_pups_activenonhelping <- p_m_pups[,1] - p_m_nopups[,1]
dens(male_pups_activenonhelping, show.zero = T,  col = "dodgerblue", las = 1)
legend("topleft", legend = "Active Non-Helping", cex = 1, bty = "n")

male_pups_eat <- p_m_pups[,2] - p_m_nopups[,2]
dens(male_pups_eat, show.zero = T, main = "Pups - No Pups", col = "dodgerblue", las = 1)
legend("topleft", legend = "Eat", cex = 1, bty = "n")

male_pups_foodcarry <- p_m_pups[,3] - p_m_nopups[,3]
dens(male_pups_foodcarry, show.zero = T,  col = "dodgerblue", las = 1)
legend("topleft", legend = "Food Carry", cex = 1, bty = "n")

male_pups_nestbuilding <- p_m_pups[,4] - p_m_nopups[,4]
dens(male_pups_nestbuilding, show.zero = T, col = "dodgerblue", las = 1)
legend("topleft", legend = "Nest Building", cex = 1, bty = "n")

male_pups_work <- p_m_pups[,5] - p_m_nopups[,5]
dens(male_pups_work, show.zero = T,  col = "dodgerblue", las = 1)
legend("topleft", legend = "Work", cex = 1, bty = "n")

male_pups_rest <- p_m_pups[,6] - p_m_nopups[,6]
dens(male_pups_rest, show.zero = T, col = "dodgerblue", las = 1)
legend("topleft", legend = "Rest", cex = 1, bty = "n")
#}
